# Supplementary material for: Clinical and immunological outcomes after randomized trial of baked milk oral immunotherapy for milk allergy
Source: JCI Insight. 2025 Jan 9;10(1):e184301. doi: 10.1172/jci.insight.184301 (PMC11721308; doi:10.1172/jci.insight.184301)
Supplement: Supporting data values [file jciinsight-10-184301-s217.xlsx]

## Sheet: Figure 3
Efficacy Outcomes ITT
	Initial Placebo	Initial Active
4044mg BM	0	73
4044mg BM	67	60
2000mg UM	33	53
8000mg UM	0	27
Efficacy Outcomes PP
	Initial Placebo	Initial Active
4044mg BM	0	79
4044mg BM	83	75
2000mg UM	45	73
8000mg UM	0	36

## Sheet: Figure 4
4A				4B	ITT			PP
	Initial Placebo	Initial Active		12 (initial placebo)	24 (initial active)			12 (initial placebo)	24 (initial active)
Month 0	144	44		1030	0			1030
Month12	144	4044		0	5530				5530
Month 24	4044	4044		1030	8030			1030	8030
				3530	1030			3530	1030
				430	8030			430	8030
				5530	5530			5530	5530
				1030	0			1030
				2030	5530			2030	5530
				2030	0			2030
				3530	8030			3530	8030
				430	0			430
				430	8030			430	8030
				0	1030				1030
					3530				3530
					1030				1030
					0

## Sheet: Figure 5
5D
CM+	0	24		CD154+ total	0	24		CD154+CD137-	0	24		CD154+CD137+	0	24		CM+ NOT	0	24		CM+CD127-CD25+	0	24		Treg	0	24
D1	2.35	2.54		D1	1.341	1.064		D1	0.923	1.36		D1	0.341	0.215		D1	1.79	1.46		D1	23.9	42.4		D1	5.12	8.37
D2	0.816	1.06		D2	0.3105	0.4236		D2	0.445	0.539		D2	0.0405	0.0916		D2	0.44	0.282		D2	46.1	73.4		D2	7.49	9.95
D3	5.51	4.56		D3	4.1	3.553		D3	0.81	0.602		D3	0.54	0.343		D3	4	2.33		D3	27.5	48.9		D3	4.19	4.53
D4	0.785	0.912		D4	0.302	0.1551		D4	0.419	0.694		D4	0.04	0.0211		D4	0.67	0.295		D4	14.7	67.7		D4	5.8	10.2
D5	1.64	1.07		D5	0.821	0.2394		D5	0.836	0.84		D5	0.16	0.0484		D5	1.13	0.433		D5	30.8	59.7		D5	5.99	6.98
D6	3.55	1.9		D6	2.375	0.944		D6	0.99	0.845		D6	0.585	0.158		D6	2.75	1.22		D6	22.5	36		D6	9.62	12.6
D7	3.1	1.63		D7	2.275	1		D7	0.638	0.534		D7	0.545	0.184		D7	2.44	1.05		D7	21.2	35.7		D7	5.31	6.53
D8	6.41	5.11		D8	3.64	2.796		D8	2.5	1.96		D8	1.04	0.666		D8	4.04	3.1		D8	37	39.3		D8	5.67	6.52
D9	7.32	3.59		D9	3.525	1.305		D9	3.44	2.07		D9	0.915	0.265		D9	4.5	1.89		D9	38.5	47.3		D9	7.22	6.13
D10	2.33	1.1		D10	1.294	0.3781		D10	0.904	0.655		D10	0.204	0.0711		D10	1.59	0.679		D10	31.7	38.2		D10	7.77	8.17
D11	3.81	3.45		D11	1.653	1.493		D11	1.92	1.78		D11	0.573	0.233		D11	2.66	1.95		D11	30.3	43.3		D11	13.4	6.31
D12	4.24	2.91		D12	2.85	1.783		D12	1.21	0.994		D12	0.62	0.313		D12	2.96	1.82		D12	30.3	37.5		D12	7.02	7.56
D13	3.28	3.04		D13	0.91	0.837		D13	2.18	2.03		D13	0.276	0.293		D13	1.64	1.62		D13	50	46.8		D13	7.91	9.01
D14	0.809	0.419		D14	0.3737	0.133		D14	0.376	0.252		D14	0.0467	0.019		D14	0.579	0.272		D14	28.4	34.9		D14	7.5	7.41
D15	1.46	2.39		D15	0.839	0.801		D15	0.529	1.46		D15	0.158	0.206		D15	0.919	0.975		D15	37.1	59.2		D15	8.36	9.67
D16	3.79			D16	2.425			D16	1.17			D16	0.585			D16	2.88			D16	24.1			D16	5.47
D17	2.1	0.687		D17	1.135	0.3637		D17	0.852	0.276		D17	0.195	0.0727		D17	1.2	0.351		D17	42.7	49		D17	5.83	5.09
D18	1.14	0.957		D18	0.3908	0.2292		D18	0.625	0.644		D18	0.0318	0.0362		D18	0.632	0.42		D18	44.7	56.2		D18	6.82	7.87
D19	2.23	1.76		D19	0.646	0.529		D19	1.48	1.14		D19	0.186	0.156		D19	0.986	0.745		D19	55.8	57.6		D19	4	4.73
D20	1.57	0.562		D20	1.268	0.4327		D20	0.228	0.115		D20	0.108	0.0497		D20	1.33	0.454		D20	15.4	19.2		D20	5.02	4.68
D21	0.776			D21	0.4351			D21	0.23			D21	0.0451			D21	0.39			D21	49.7			D21	4.08
D22	2.14	1.25		D22	1.143	0.781		D22	0.854	0.391		D22	0.189	0.128		D22	1.59	1.01		D22	25.6	19.3		D22	5.61	5.84
D23	2.1	1.63		D23	1.204	0.911		D23	0.795	0.63		D23	0.214	0.142		D23	1.44	1.09		D23	31.8	33.2		D23	7.11	6.65
D24	3.82			D24	2.811			D24	0.636			D24	0.491			D24	2.24			D24	41.4			D24	4.61
D25	2.4	2.17		D25	1.264	0.852		D25	1	1.17		D25	0.194	0.167		D25	1.75	1.19		D25	26.9	45.1		D25	5.57	7.43
D26	5.9			D26	4.406			D26	1.12			D26	0.826			D26	4.58			D26	22.3			D26	5
D27	1.26			D27	0.1972			D27	1.07			D27	0.0392			D27	0.778			D27	38.1			D27	8.02
D28	2.07	1.88		D28	0.694	0.97		D28	1.25	0.806		D28	0.153	0.119		D28	1.06	1.18		D28	48.8	36.9		D28	4.99	6.36
5F
CM+FOXP3+	0	24		CM+Th2A Score	0	24		CM+ FOXP3+/Th2A Ratio	0	24		CM+C3	0	24		CM+C4	0	24		CM+C5	0	24
D1	22.7528	49.6835		D1	0.0140449	0.00316456		D1	1418.19	9620.48		D1	10.1124	23.4177		D1	35.1124	24.3671		D1	40.1685	27.8481
D2	60.452	80.7692		D2	0.00847458	0.00576923		D2	169.85	1523.79		D2	52.5424	76.7308		D2	14.6893	0.961538		D2	15.2542	1.53846
D3	45.9375	72.3288		D3	0.03125	0.0109589		D3	953.558	4439.53		D3	32.1875	57.5342		D3	28.75	2.73973		D3	22.8125	4.93151
D4	11.4754	54.3269		D4	0.0655738	0.0336538		D4	1470.71	3582.34		D4	22.9508	53.3654		D4	27.8689	4.32692		D4	37.7049	22.1154
D5	27.3333	60.7004		D5	0.0266667	0.0116732		D5	2823.74	17128.1		D5	15	54.8638		D5	35.6667	11.6732		D5	34.6667	20.6226
D6	27.1536	33.9196		D6	0.0411985	0.0175879		D6	11112.1	853.294		D6	6.55431	27.6382		D6	23.4082	25.6281		D6	47.9401	33.6683
D7	22.7642	44.2455		D7	0.0379404	0.00255754		D7	1448.42	1395.13		D7	8.94309	36.0614		D7	41.4634	29.6675		D7	34.4173	25.0639
D8	50.4	72.4138		D8	0.0213333	0.00431034		D8	1871.1	9050.42		D8	37.3333	64.2241		D8	11.2	11.2069		D8	30.1333	6.89655
D9	25	28.2353		D9	0.015	0.00588235		D9	1046.34	1256.23		D9	13	16.4706		D9	39.5	46.4706		D9	28.5	17.0588
D10	26.1818	34.2541		D10	0.00727273	0		D10	1646.34	4283.44		D10	12	23.2044		D10	32	31.4917		D10	41.0909	32.5967
D11	22.2222	32.8467		D11	0	0.0364963		D11	957.455	658.986		D11	13.8889	17.5182		D11	36.1111	26.2774		D11	25	29.1971
D12	26.6393	31.9403		D12	0.0163934	0.0208955		D12	1048.69			D12	9.42623	17.6119		D12	33.6066	30.1493		D12	40.5738	34.6269
D13	61.5226	57.3298		D13	0.0987654	0.0994764		D13	933.971			D13	51.2346	41.623		D13	8.84774	9.1623		D13	14.8148	13.3508
D14	41.3669			D14	0.0215827			D14	1064.38	1578.34		D14	33.4532			D14	8.63309			D14	41.0072
D15	34.3137	50.5376		D15	0.0163399	0.00358423		D15	5771.49	10396.3		D15	24.8366	51.2545		D15	30.3922	20.0717		D15	28.4314	17.2043
D16	24.8629			D16	0.0274223			D16	1381.64	5581.55		D16	9.5064			D16	40.4022			D16	31.9927
D17	42.8571	51.9685		D17	0.038961	0.0393701		D17	628.623	1731.76		D17	29.0043	46.4567		D17	28.1385	17.3228		D17	20.3463	13.3858
D18	45.679	57.8947		D18	0.0185185	0.00350877		D18	570.005	9708.64		D18	51.8519	62.1053		D18	8.64198	15.4386		D18	32.716	8.42105
D19	55.5556	56.4246		D19	0.031746	0.0111732		D19	2160.09	11475.7		D19	34.3915	38.5475		D19	16.4021	13.9665		D19	21.6931	19.5531
D20	26.0504	22.4599		D20	0.0252101	0.0320856		D20	610.573	564.977		D20	10.084	8.55615		D20	28.1513	23.5294		D20	45.7983	48.1283
D21	76.4526			D21	0			D21	1754.2			D21	76.4526			D21	3.66972			D21	7.64526
D22	30.2564	17.0418		D22	0.0102564	0.0128617		D22	845.103			D22	20	17.6849		D22	25.3846	32.4759		D22	41.0256	43.0868
D23				D23				D23	2226.33	10509.9		D23				D23				D23
D24	49.0835			D24	0.0448065			D24	38227.3			D24	37.2709			D24	20.1629			D24	23.4216
D25	34.4538	53.1863		D25	0.0112045	0.00980392		D25	2468.78	1146.82		D25	23.5294	42.6471		D25	30.2521	18.1373		D25	33.3333	22.3039
D26	25.6831			D26	0.0255009			D26				D26	11.2933			D26	30.2368			D26	45.5373
D27	65.6716	59.5238		D27	0.0597015	0.0357143		D27	2609.4	4505.98		D27	35.0746	28.5714		D27	12.6866	14.2857		D27	12.6866	13.0952
D28				D28				D28				D28				D28				D28

## Sheet: Figure 6
6D	Timepoint	Initial group	Treat	CMC3	CMTh2A	FOXP3_Th2A_ratio
	0	Placebo	Placebo	10.1124	0.0140449	1418.19
	0	Placebo	Placebo	22.9508	0.0655738	169.85
	0	Placebo	Placebo	15	0.0266667	953.558
	0	Placebo	Placebo	13	0.015	1470.71
	0	Placebo	Placebo	12	0.00727273	2823.74
	0	Placebo	Placebo	13.8889	0	11112.1
	0	Placebo	Placebo	9.42623	0.0163934	1448.42
	0	Placebo	Placebo	24.8366	0.0163399	1871.1
	0	Placebo	Placebo	29.0043	0.038961	1046.34
	0	Placebo	Placebo	34.3915	0.031746	1646.34
	0	Placebo	Placebo	10.084	0.0252101	957.455
	0	Placebo	Placebo	37.2709	0.0448065	1048.69
	0	Placebo	Placebo	11.2933	0.0255009	933.971
	0	Placebo	Placebo	35.0746	0.0597015	1064.38
	0	BMOIT	Baseline	52.5424	0.00847458	5771.49
	0	BMOIT	Baseline	32.1875	0.03125	1381.64
	0	BMOIT	Baseline	6.55431	0.0411985	628.623
	0	BMOIT	Baseline	8.94309	0.0379404	570.005
	0	BMOIT	Baseline	37.3333	0.0213333	2160.09
	0	BMOIT	Baseline	51.2346	0.0987654	610.573
	0	BMOIT	Baseline	33.4532	0.0215827	1754.2
	0	BMOIT	Baseline	9.5064	0.0274223	845.103
	0	BMOIT	Baseline	51.8519	0.0185185	2226.33
	0	BMOIT	Baseline	76.4526	0	38227.3
	0	BMOIT	Baseline	20	0.0102564	2468.78
	0	BMOIT	Baseline	NA	NA	NA
	0	BMOIT	Baseline	23.5294	0.0112045	2609.4
	0	BMOIT	Baseline	NA	NA	NA
	6	Placebo	Placebo	31.1419	0.0103806	3605.53
	6	Placebo	Placebo	70.9163	0.0358566	1810.2
	6	Placebo	Placebo	41.9118	0.0220588	1986.64
	6	Placebo	Placebo	26.5625	0.0234375	1566.42
	6	Placebo	Placebo	10.8491	0	12736.8
	6	Placebo	Placebo	16.0714	0.0714286	401.292
	6	Placebo	Placebo	35.8804	0.0232558	2078.48
	6	Placebo	Placebo	28.2468	0.00649351	4549.16
	6	Placebo	Placebo	28.4722	0.0208333	1581.6
	6	Placebo	Placebo	48.0583	0.0194175	2991.93
	6	Placebo	Placebo	22.0833	0.0166667	2455.46
	6	Placebo	Placebo	27.9835	0.0390947	NA
	6	Placebo	Placebo	16.0317	0.0301587	NA
	6	Placebo	Placebo	46.9565	0.0521739	1203.89
	6	BMOIT	6_months	60	0.002	19200.5
	6	BMOIT	6_months	36.3636	0.011655	3960.54
	6	BMOIT	6_months	22.8916	0.0843374	195.39
	6	BMOIT	6_months	16.2214	0.00763359	2912.25
	6	BMOIT	6_months	35.3659	0.00609756	5120.73
	6	BMOIT	6_months	37.5723	0.0520231	872.068
	6	BMOIT	6_months	26.2295	0.00655738	NA
	6	BMOIT	6_months	15.035	0.013986	NA
	6	BMOIT	6_months	51.073	0.0300429	1714.5
	6	BMOIT	6_months	82.5553	0.002457	NA
	6	BMOIT	6_months	23.4694	0.0102041	2508.53
	6	BMOIT	6_months	NA	NA	NA
	6	BMOIT	6_months	48.2234	0.00507614	7496.7
	6	BMOIT	6_months	NA	NA	NA
	12	Placebo	Baseline	15.0685	0.0191781	1345.5
	12	Placebo	Baseline	52.9762	0.0416667	1254.14
	12	Placebo	Baseline	39.7306	0.016835	2735.18
	12	Placebo	Baseline	24.5283	0.0188679	2079.66
	12	Placebo	Baseline	20.2073	0.00518135	3535.63
	12	Placebo	Baseline	12.7907	0.0697674	453.69
	12	Placebo	Baseline	17.301	0.0380623	699.653
	12	Placebo	Baseline	27.0588	0.00392157	6887.75
	12	Placebo	Baseline	24.6305	0.0344828	945.234
	12	Placebo	Baseline	41.784	0.00938967	5029.03
	12	Placebo	Baseline	17.4545	0.0327273	1183.3
	12	Placebo	Baseline	60.8844	0.0238095	2728.07
	12	Placebo	Baseline	8.45666	0.0317125	1078.7
	12	Placebo	Baseline	34.058	0.0724638	729.883
	12	BMOIT	12_months	55.611	0.00997506	5039.73
	12	BMOIT	12_months	49.0251	0.00835655	7315.95
	12	BMOIT	12_months	19.0367	0.0229358	1113.03
	12	BMOIT	12_months	19.3548	0.00403226	5982.95
	12	BMOIT	12_months	51.6717	0.00303951	11158.4
	12	BMOIT	12_months	34.6988	0.0746988	637.789
	12	BMOIT	12_months	NA	NA	NA
	12	BMOIT	12_months	29.765	0.0261097	1551.25
	12	BMOIT	12_months	66.8033	0.0122951	4300.6
	12	BMOIT	12_months	74.8219	0	34917.9
	12	BMOIT	12_months	35.3061	0.00408163	7080.87
	12	BMOIT	12_months	NA	NA	NA
	12	BMOIT	12_months	45.8221	0.0107817	4934.78
	12	BMOIT	12_months	NA	NA	NA
	18	Placebo	6_months	18.038	0.0126582	2439.69
	18	Placebo	6_months	43.787	0.0236686	1867.3
	18	Placebo	6_months	49.2063	0.015873	3530.31
	18	Placebo	6_months	20.3947	0.00657895	3527.84
	18	Placebo	6_months	8.37438	0.0147783	1145.16
	18	Placebo	6_months	12.2699	0.0122699	2364.71
	18	Placebo	6_months	19.1336	0.0108303	2757.61
	18	Placebo	6_months	39.9209	0.00395257	8765.27
	18	Placebo	6_months	41.3043	0.0706522	605.952
	18	Placebo	6_months	34.5291	0.0313901	1665.38
	18	Placebo	6_months	24.8908	0.00436681	7270.55
	18	Placebo	6_months	NA	NA	NA
	18	Placebo	6_months	NA	NA	NA
	18	Placebo	6_months	59.4203	0.0434783	1625.28
	18	BMOIT	NA	NA	NA	NA
	18	BMOIT	NA	NA	NA	NA
	18	BMOIT	NA	NA	NA	NA
	18	BMOIT	NA	NA	NA	NA
	18	BMOIT	NA	NA	NA	NA
	18	BMOIT	NA	NA	NA	NA
	18	BMOIT	NA	NA	NA	NA
	18	BMOIT	NA	NA	NA	NA
	18	BMOIT	NA	NA	NA	NA
	18	BMOIT	NA	NA	NA	NA
	18	BMOIT	NA	NA	NA	NA
	18	BMOIT	NA	NA	NA	NA
	18	BMOIT	NA	NA	NA	NA
	18	BMOIT	NA	NA	NA	NA
	24	Placebo	12_months	23.4177	0.00316456	9620.48
	24	Placebo	12_months	53.3654	0.0336538	1523.79
	24	Placebo	12_months	54.8638	0.0116732	4439.53
	24	Placebo	12_months	16.4706	0.00588235	3582.34
	24	Placebo	12_months	23.2044	0	17128.1
	24	Placebo	12_months	17.5182	0.0364963	853.294
	24	Placebo	12_months	17.6119	0.0208955	1395.13
	24	Placebo	12_months	51.2545	0.00358423	9050.42
	24	Placebo	12_months	46.4567	0.0393701	1256.23
	24	Placebo	12_months	38.5475	0.0111732	4283.44
	24	Placebo	12_months	8.55615	0.0320856	658.986
	24	Placebo	12_months	NA	NA	NA
	24	Placebo	12_months	NA	NA	NA
	24	Placebo	12_months	28.5714	0.0357143	1578.34
	24	BMOIT	24_months	76.7308	0.00576923	10396.3
	24	BMOIT	24_months	57.5342	0.0109589	5581.55
	24	BMOIT	24_months	27.6382	0.0175879	1731.76
	24	BMOIT	24_months	36.0614	0.00255754	9708.64
	24	BMOIT	24_months	64.2241	0.00431034	11475.7
	24	BMOIT	24_months	41.623	0.0994764	564.977
	24	BMOIT	24_months	NA	NA	NA
	24	BMOIT	24_months	NA	NA	NA
	24	BMOIT	24_months	62.1053	0.00350877	10509.9
	24	BMOIT	24_months	NA	NA	NA
	24	BMOIT	24_months	17.6849	0.0128617	1146.82
	24	BMOIT	24_months	NA	NA	NA
	24	BMOIT	24_months	42.6471	0.00980392	4505.98
	24	BMOIT	24_months	NA	NA	NA

## Sheet: Figure 7
7A
Time	Treg	CMCD127nCD25p	CD154total	CD154pCD137n	CD154pCD137p	Cmpos	CMNOT	CMC3	CMFOXP3	FOXP3_Th2A_ratio	CMC4	CMC5	CMTh2A	CMIgG	CMIgG_IgE	CMIgE	aLacIgE	bLacIgE	CaseinIgE
Baseline	6.54	35.9	1.0055	0.742	0.1915	2.12	1.38	25.8447	41.2289	1567.92	24.3964	28.8598	0.021458	11.65	0.0939742	75.95	19.35	24.35	50.1
6_months	6.92	39.85	0.6967	0.591	0.1335	1.68	0.9895	34.9475	45.155	2508.53	20.7464	23.1306	0.0119625	15	0.448404	71.6	21	18.7	68.7
12_months	7.01	45	0.6712	0.59	0.149	1.85	0.975	35.3061	50.5376	4300.6	20.0717	20.6226	0.0111732	18.25	0.339748	58.5	17.8	18.15	37.9
7B
Treg	0	6	12		CM+CD127-CD25+	0	6	12		CD154+ total	0	6	12		CD154+CD137-	0	6	12		CD154+CD137+	0	6	12		CM+	0	6	12		CM+NOT	0	6	12
D1	6.26	6.17	8.37		D1	27.9	40.7	42.4		D1	1.283	1.264	1.064		D1	1.02	1.01	0.849		D1	0.263	0.254	0.215		D1	2.37	2.9	2.54		D1	1.71	1.72	1.46
D2	7.92	8.79	10.2		D2	63.5	58.8	67.7		D2	0.195	0.155	0.1551		D2	0.14	0.117	0.134		D2	0.055	0.038	0.0211		D2	0.98	0.667	0.912		D2	0.358	0.275	0.295
D3	7.89	7.25	6.98		D3	49.9	52.5	59.7		D3	0.5003	0.4261	0.2394		D3	0.416	0.381	0.191		D3	0.0843	0.0451	0.0484		D3	1.65	1.45	1.07		D3	0.827	0.69	0.433
D4	7.06	5.48	6.13		D4	50.1	36.9	47.3		D4	1.953	1.308	1.305		D4	1.47	1.03	1.04		D4	0.483	0.278	0.265		D4	5.13	2.97	3.59		D4	2.56	1.87	1.89
D5	7.35	8.55	8.17		D5	34.6	31.5	38.2		D5	0.4935	0.7064	0.3781		D5	0.43	0.617	0.307		D5	0.0635	0.0894	0.0711		D5	1.14	1.52	1.1		D5	0.745	1.04	0.679
D6	7.01	8.18	6.31		D6	42.4	48.3	43.3		D6	1.913	2.17	1.493		D6	1.58	1.77	1.26		D6	0.333	0.4	0.233		D6	4.16	5.25	3.45		D6	2.39	2.71	1.95
D7	6.09	7.04	7.56		D7	33.4	37	37.5		D7	1.851	1.815	1.783		D7	1.5	1.49	1.47		D7	0.351	0.325	0.313		D7	2.94	2.98	2.91		D7	1.96	1.88	1.82
D8	9.74	9.87	9.67		D8	46	47.4	59.2		D8	1.101	0.869	0.801		D8	0.85	0.606	0.595		D8	0.251	0.263	0.206		D8	2.45	2.07	2.39		D8	1.32	1.09	0.975
D9	5.44	4.55	5.09		D9	34.8	47.3	49		D9	0.6522	0.4505	0.3637		D9	0.589	0.359	0.291		D9	0.0632	0.0915	0.0727		D9	1.05	0.865	0.687		D9	0.681	0.456	0.351
D10	4.13	3.99	4.73		D10	61.9	57	57.6		D10	0.369	0.559	0.529		D10	0.268	0.403	0.373		D10	0.101	0.156	0.156		D10	1.53	1.79	1.76		D10	0.583	0.771	0.745
D11	5.38	5.52	4.68		D11	29.1	37.4	19.2		D11	0.638	0.3636	0.4327		D11	0.554	0.296	0.383		D11	0.084	0.0676	0.0497		D11	1.03	0.684	0.562		D11	0.731	0.428	0.454
D12	4.93				D12	63.8				D12	2.663				D12	1.9				D12	0.763				D12	3.76				D12	1.36
D13	5.09				D13	25.8				D13	3.304				D13	2.46				D13	0.844				D13	4.82				D13	3.58
D14	7.65	7.55			D14	38.5	39			D14	0.1463	0.1083			D14	0.119	0.0812			D14	0.0273	0.0271			D14	0.974	1.06			D14	0.599	0.647
D15	7.49	8.58	7.98		D15	46.1	68.2	54.9		D15	0.3105	0.548	0.3856		D15	0.27	0.379	0.311		D15	0.0405	0.169	0.0746		D15	0.816	1.59	1.05		D15	0.44	0.507	0.474
D16	4.19	4.77	4.04		D16	27.5	38.9	47.5		D16	4.1	5.205	4.688		D16	3.56	4.35	4.07		D16	0.54	0.855	0.618		D16	5.51	6.93	5.91		D16	4	4.23	3.11
D17	9.62	10.5	11.6		D17	22.5	14.3	24		D17	2.375	0.3189	1.247		D17	1.79	0.268	1.06		D17	0.585	0.0509	0.187		D17	3.55	0.59	2.04		D17	2.75	0.506	1.55
D18	5.31	6.8	6.55		D18	21.2	29	38.4		D18	2.275	2.177	1.403		D18	1.73	1.79	1.07		D18	0.545	0.387	0.333		D18	3.1	3.25	2.53		D18	2.44	2.31	1.56
D19	5.67	4.7	5.91		D19	37	27.9	41		D19	3.64	2.633	2.396		D19	2.6	2.17	1.86		D19	1.04	0.463	0.536		D19	6.41	4.58	4.8		D19	4.04	3.3	2.83
D20	7.91	8.5	9.19		D20	50	41	46.4		D20	0.91	1.012	1.255		D20	0.634	0.787	0.903		D20	0.276	0.225	0.352		D20	3.28	3.11	3.85		D20	1.64	1.83	2.06
D21	7.5	6.74	7.01		D21	28.4	26.3	40.3		D21	0.3737	0.4673	0.1148		D21	0.327	0.439	0.091		D21	0.0467	0.0283	0.0238		D21	0.809	0.967	0.423		D21	0.579	0.712	0.253
D22	5.47	6.09	5.79		D22	24.1	25	38.5		D22	2.425	2.757	0.768		D22	1.84	2.02	0.618		D22	0.585	0.737	0.15		D22	3.79	4.52	1.88		D22	2.88	3.39	1.15
D23	6.82	8.31	7.58		D23	44.7	55	59.2		D23	0.3908	0.4177	0.2197		D23	0.359	0.347	0.162		D23	0.0318	0.0707	0.0577		D23	1.14	1.38	0.899		D23	0.632	0.624	0.367
D24	4.08	5.83	5.99		D24	49.7	45.4	45.9		D24	0.4351	0.6204	0.649		D24	0.39	0.541	0.546		D24	0.0451	0.0794	0.103		D24	0.776	1.13	1.2		D24	0.39	0.618	0.647
D25	5.61	6.21	7.3		D25	25.6	27.4	45		D25	1.143	1.052	0.786		D25	0.954	0.882	0.637		D25	0.189	0.17	0.149		D25	2.14	1.92	2.12		D25	1.59	1.39	1.16
D26	7.11	7.51	7.2		D26	31.8	28.3	24.3		D26	1.204	0.7817	0.6712		D26	0.99	0.685	0.59		D26	0.214	0.0967	0.0812		D26	2.1	1.41	1.12		D26	1.44	1.01	0.845
D27	5.57	7.06	7.4		D27	26.9	45.3	46.8		D27	1.264	0.687	0.635		D27	1.07	0.576	0.519		D27	0.194	0.111	0.116		D27	2.4	1.77	1.85		D27	1.75	0.969	0.987
D28	4.99	5.16	5.5		D28	48.8	48.9	43.6		D28	0.694	0.5456	0.41		D28	0.541	0.45	0.341		D28	0.153	0.0956	0.069		D28	2.07	1.57	1.1		D28	1.06	0.805	0.622
7C
CM+FOXP3+	0	6	12		CM+ Th2A	0	6	12		CM+C3	0	6	12		CM+C4	0	6	12		CM+C5	0	6	12		CM+ FOXP3+/Th2A	0	6	12
D1	28.4931	35.7595	49.6835		D1	0.019178	0.012658	0.003165		D1	15.0685	18.038	23.4177		D1	26.5753	28.481	24.3671		D1	49.0411	33.2278	27.8481		D1	1345.5	2439.69	9620.48
D2	54.7619	47.929	54.3269		D2	0.041667	0.023669	0.033654		D2	52.9762	43.787	53.3654		D2	14.881	13.6095	4.32692		D2	8.33333	26.6272	22.1154		D2	1254.14	1867.3	1523.79
D3	51.5151	63.0952	60.7004		D3	0.016835	0.015873	0.011673		D3	39.7306	49.2064	54.8638		D3	18.1818	15.4762	11.6731		D3	23.9057	19.0476	20.6226		D3	2735.18	3530.31	4439.53
D4	43.3962	30.2632	28.2353		D4	0.018868	0.006579	0.005882		D4	24.5283	20.3947	16.4706		D4	30.8176	46.0526	46.4706		D4	18.239	20.3947	17.0588		D4	2079.66	3527.84	3582.34
D5	25.3886	19.2118	34.2541		D5	0.005181	0.014778	0		D5	20.2072	8.37438	23.2044		D5	36.7876	50.7389	31.4917		D5	34.1969	32.0197	32.5967		D5	3535.63	1145.16	17128.1
D6	32.5581	33.7423	32.8467		D6	0.069767	0.01227	0.036496		D6	12.7907	12.2699	17.5182		D6	39.5349	23.3129	26.2774		D6	18.6046	36.1963	29.1971		D6	453.69	2364.71	853.294
D7	28.0277	35.3791	31.9403		D7	0.038062	0.01083	0.020896		D7	17.301	19.1336	17.6119		D7	33.91	35.3791	30.1492		D7	34.6021	29.6029	34.6269		D7	699.653	2757.61	1395.13
D8	40.7843	52.1739	50.5376		D8	0.003922	0.003953	0.003584		D8	27.0588	39.9209	51.2545		D8	32.9412	27.668	20.0717		D8	21.9608	13.834	17.2043		D8	6887.75	8765.27	9050.42
D9	34.4828	44.0217	51.9685		D9	0.034483	0.070652	0.03937		D9	24.6305	41.3043	46.4567		D9	28.5714	15.2174	17.3228		D9	27.5862	23.3696	13.3858		D9	945.234	605.952	1256.23
D10	57.277	55.6054	56.4246		D10	0.00939	0.03139	0.011173		D10	41.784	34.5292	38.5475		D10	18.3099	18.3856	13.9665		D10	21.5962	19.7309	19.5531		D10	5029.03	1665.38	4283.44
D11	41.0909	46.2882	22.4599		D11	0.032727	0.004367	0.032086		D11	17.4546	24.8908	8.55615		D11	17.8182	28.821	23.5294		D11	38.5455	22.2707	48.1283		D11	1183.3	7270.55	658.986
D12	70.4082				D12	0.02381				D12	60.8843				D12	6.12245				D12	12.585				D12	2728.07
D13	36.3636				D13	0.031712				D13	8.45666				D13	36.3636				D13	28.7526				D13	1078.7
D14	54.3478	73.913	59.5238		D14	0.072464	0.043478	0.035714		D14	34.058	59.4203	28.5714		D14	10.1449	4.34783	14.2857		D14	23.1884	10.1449	13.0952		D14	729.883	1625.28	1578.34
D15	60.452	76.8	60.3491		D15	0.008475	0.002	0.009975		D15	52.5424	60	55.611		D15	14.6893	7.6	10.4738		D15	15.2542	4.6	17.7057		D15	5771.49	19200.5	5039.73
D16	45.9375	54.0793	75.766		D16	0.03125	0.011655	0.008357		D16	32.1875	36.3636	49.0251		D16	28.75	14.9184	5.29248		D16	22.8125	23.7762	9.47075		D16	1381.64	3960.54	7315.95
D17	27.1536	16.8675	27.7523		D17	0.041199	0.084337	0.022936		D17	6.55431	22.8916	19.0367		D17	23.4082	40.9639	27.7523		D17	47.9401	22.8916	41.5138		D17	628.623	195.39	1113.03
D18	22.7642	28.0534	36.0887		D18	0.03794	0.007634	0.004032		D18	8.94309	16.2214	19.3548		D18	41.4634	38.7405	34.2742		D18	34.4173	33.0153	26.0081		D18	570.005	2912.25	5982.95
D19	50.4	41.4634	56.231		D19	0.021333	0.006098	0.00304		D19	37.3333	35.3659	51.6717		D19	11.2	20.4268	11.5502		D19	30.1333	32.6219	20.3647		D19	2160.09	5120.73	11158.4
D20	61.5226	47.1098	48.9157		D20	0.098765	0.052023	0.074699		D20	51.2346	37.5722	34.6988		D20	8.84774	17.341	11.5663		D20	14.8148	19.6532	28.1928		D20	610.573	872.068	637.789
D21	41.3669	29.8361			D21	0.021583	0.006557			D21	33.4532	26.2295			D21	8.63309	18.3607			D21	41.0072	44.2623			D21	1754.2
D22	24.8629	25.6993	43.6031		D22	0.027422	0.013986	0.02611		D22	9.5064	15.035	29.765		D22	40.4022	41.4336	25.8486		D22	31.9927	31.6434	24.8042		D22	845.103		1551.25
D23	45.679	54.9356	61.4754		D23	0.018519	0.030043	0.012295		D23	51.8518	51.073	66.8033		D23	8.64198	8.15451	7.37705		D23	32.7161	20.6009	14.3443		D23	2226.33	1714.5	4300.6
D24	76.4526	72.2359	69.8337		D24	0	0.002457	0		D24	76.4526	82.5553	74.8218		D24	3.66973	3.6855	5.93824		D24	7.64526	5.89681	6.65083		D24	38227.3		34917.9
D25	30.2564	30.6122	43.0612		D25	0.010256	0.010204	0.004082		D25	20	23.4694	35.3061		D25	25.3846	26.0204	24.0816		D25	41.0256	38.7755	23.4694		D25	2468.78	2508.53	7080.87
D26					D26					D26					D26					D26					D26
D27	34.4538	53.0457	63.0728		D27	0.011204	0.005076	0.010782		D27	23.5294	48.2234	45.8221		D27	30.2521	21.066	20.7547		D27	33.3333	19.5432	10.7817		D27	2609.4	7496.7	4934.78
D28					D28					D28					D28					D28					D28
7D
CM IgE	0	6	12		aLac IgE	0	6	12		bLac IgE	0	6	12		Casein IgE	0	6	12		CM IgG	0	6	12		CM IgG/IgE	0	6	12
D1	127	71.6	46.7		D1	1.13	0.57	0.31		D1	28.2	25.5	18.7		D1	70.1	88	53		D1	7.3	121	134		D1	0.0574803	1.68994	2.86938
D2	53		92.4		D2	19.1		21.3		D2	33.6		38.2		D2	36.4		36.5		D2	9.75		18.9		D2	0.183962		0.204545
D3	201	221	153		D3	37.9	43.1	34.8		D3	32.9	36.1	26.8		D3	194	186	119		D3	9.53	14	14.3		D3	0.0474129	0.0633484	0.0934641
D4	73.5		59.9		D4	6.72		7.41		D4	20.5		22.6		D4	36		39.3		D4	7.17		10.8		D4	0.097551		0.180301
D5	90.6	165	61.5		D5	61.5	70	41.5		D5	29.6	26.7	10.1		D5	75.8	68.7	31.9		D5	8.19	12	6.99		D5	0.0903974	0.0727273	0.113659
D6	1625		2311		D6	556		680		D6	487		608		D6	1326		1949		D6	9.8		20.1		D6	0.00603077		0.00869753
D7	224	311	186		D7	30.6	27.6	21.4		D7	51.2	65.7	42.7		D7	277	252	90.6		D7	11.9	93.7	104		D7	0.053125	0.301286	0.55914
D8	7.2		7.36		D8	0.61		1.74		D8	0.4		1.03		D8	5.91		5.9		D8	7.34		140		D8	1.01944		19.0217
D9	242	687	306		D9	41.9	81.6	65.1		D9	28	42.4	24		D9	259	705	242		D9	10.8	22.9	24.9		D9	0.0446281	0.0333333	0.0813726
D10	64.5	61.8	52.1		D10	20.4	26.3	24.1		D10	20.6	18.1	15.7		D10	41.2	48.5	36		D10	12.5	87.7	96.5		D10	0.193798	1.41909	1.85221
D11	17.2	22	9.69		D11	5.79	15.5	5.06		D11	1.26	0.82	0.19		D11	15	15.6	7.7		D11	7.54	17.3	12.9		D11	0.438372	0.786364	1.33127
D12	184	96.2	99.3		D12	53.1	74.8	63.7		D12	38.9	62.4	36.3		D12	168	97.8	51.8		D12	6.94	14.2	14.6		D12	0.0377174	0.147609	0.147029
D13	78.4	72.8	39.9		D13	8.11	11.7	5.47		D13	0.74	1.61	0.65		D13	49.9	75.7	42.6		D13	7.06	14.3	9.44		D13	0.090051	0.196429	0.236591
D14	123		86.4		D14	23		21.1		D14	64.5		44.1		D14	84.3		55		D14	8.99		17.6		D14	0.0730894		0.203704
D15	49	87.8	62.6		D15	19.6	44.6	30.1		D15	8.03	34.6	23.9		D15	50.3	83.6	68.1		D15	12.2	16.8	24.4		D15	0.24898	0.191344	0.389776
D16	406	96.7	97.2		D16	54.8	76.5	50.1		D16	72.2	91.2	62.2		D16	413	97.7	91.1		D16	21	27.9	26.9		D16	0.0517241	0.288521	0.276749
D17	430	290	170		D17	97.2	98.8	79.3		D17	15.3	11.6	6.68		D17	373	196	96.6		D17	17.6	16.1	17.1		D17	0.0409302	0.0555172	0.100588
D18	62.3	24.8	19.7		D18	31.1	17.6	14.5		D18	13.9	5.16	3.1		D18	38.9	16	9.15		D18	13.7	14.4	13.9		D18	0.219904	0.580645	0.705584
D19	58.8	27.6	16.2		D19	16	9.35	5.66		D19	12.6	8.61	4.8		D19	48.1	27	16.2		D19	16	13.9	14.3		D19	0.272109	0.503623	0.882716
D20	47.2	17	13.7		D20	13.7	7.07	7.37		D20	20.7	8.59	6.86		D20	27.6	14.5	9.39		D20	11.9	15	28		D20	0.252119	0.882353	2.0438
D21	66.1	18.8	18.3		D21	0.19	1.09	1.28		D21	42.1	18.7	19.7		D21	47.1	16.6	15.2		D21	11.5	8.43	8.7		D21	0.173979	0.448404	0.47541
D22	49.4	37.1	20.5		D22	19	21	14		D22	15.6	16.9	8		D22	33.1	22.7	12.6		D22	11.8	17.8	19.6		D22	0.238866	0.479784	0.956098
D23	150	68.8	57.1		D23	0.44	20.5	2.91		D23	41.3	23.7	17.6		D23	164	73.9	53.2		D23	13.3	10.9	11.9		D23	0.0886667	0.15843	0.208406
D24	22.3	19.5	23		D24	5.69	4.09	4.69		D24	3.05	2.66	4		D24	13	10.4	12.9		D24	12.8	11	11.1		D24	0.573991	0.564103	0.482609
D25	39.7	13.9	14		D25	19.1	8.44	10.8		D25	12.2	7.5	5.57		D25	16.5	7.65	5.26		D25	14.6	13.8	20.9		D25	0.367758	0.992806	1.49286
D26	97.7				D26	41.6				D26	7.84				D26	82.9				D26	10.3				D26	0.105425
D27	24.4				D27	2.97				D27	5.95				D27	21.9				D27	8.61				D27	0.352869
D28	173	83.7	74.9		D28	65.3	77.5	86		D28	32.8	33.4	20.3		D28	131	53	31.9		D28	11.8	118	21.7		D28	0.0682081	1.4098	0.28972

## Sheet: Figure 8
TP	Treat	CD154total	CD154pCD137n	CD154pCD137p	Cmpos	CMCD127nCD25p	CMNOT	Treg	CMC3	CMC4	CMC5	CMFOXP3	CMTh2A	FOXP3_Th2A_ratio	CMIgE	aLacIgE	bLacIgE	CaseinIgE	CMIgG	CMIgG_IgE	BMOFC	UMOFC	Outcome
T1	Baseline	0.3105	0.27	0.0405	0.816	46.1	0.44	7.49	52.5424	14.6893	15.2542	60.452	0.00847458	5771.49	127	1.13	28.2	70.1	7.3	0.0574803	4	NA	fail
T1	Baseline	4.1	3.56	0.54	5.51	27.5	4	4.19	32.1875	28.75	22.8125	45.9375	0.03125	1381.64	53	19.1	33.6	36.4	9.75	0.183962	14	NA	pass
T1	Baseline	2.375	1.79	0.585	3.55	22.5	2.75	9.62	6.55431	23.4082	47.9401	27.1536	0.0411985	628.623	201	37.9	32.9	194	9.53	0.0474129	144	NA	pass
T1	Baseline	2.275	1.73	0.545	3.1	21.2	2.44	5.31	8.94309	41.4634	34.4173	22.7642	0.0379404	570.005	73.5	6.72	20.5	36	7.17	0.097551	44	NA	fail
T1	Baseline	3.64	2.6	1.04	6.41	37	4.04	5.67	37.3333	11.2	30.1333	50.4	0.0213333	2160.09	90.6	61.5	29.6	75.8	8.19	0.0903974	144	NA	pass
T1	Baseline	0.91	0.634	0.276	3.28	50	1.64	7.91	51.2346	8.84774	14.8148	61.5226	0.0987654	610.573	1625	556	487	1326	9.8	0.00603077	144	NA	fail
T1	Baseline	0.3737	0.327	0.0467	0.809	28.4	0.579	7.5	33.4532	8.63309	41.0072	41.3669	0.0215827	1754.2	224	30.6	51.2	277	11.9	0.053125	44	NA	pass
T1	Baseline	2.425	1.84	0.585	3.79	24.1	2.88	5.47	9.5064	40.4022	31.9927	24.8629	0.0274223	845.103	7.2	0.61	0.4	5.91	7.34	1.01944	144	NA	pass
T1	Baseline	0.3908	0.359	0.0318	1.14	44.7	0.632	6.82	51.8519	8.64198	32.716	45.679	0.0185185	2226.33	242	41.9	28	259	10.8	0.0446281	144	NA	pass
T1	Baseline	0.4351	0.39	0.0451	0.776	49.7	0.39	4.08	76.4526	3.66972	7.64526	76.4526	0	38227.3	64.5	20.4	20.6	41.2	12.5	0.193798	14	NA	pass
T1	Baseline	1.143	0.954	0.189	2.14	25.6	1.59	5.61	20	25.3846	41.0256	30.2564	0.0102564	2468.78	17.2	5.79	1.26	15	7.54	0.438372	14	NA	pass
T1	Baseline	1.204	0.99	0.214	2.1	31.8	1.44	7.11	NA	NA	NA	NA	NA	NA	184	53.1	38.9	168	6.94	0.0377174	44	NA	pass
T1	Baseline	1.264	1.07	0.194	2.4	26.9	1.75	5.57	23.5294	30.2521	33.3333	34.4538	0.0112045	2609.4	78.4	8.11	0.74	49.9	7.06	0.090051	144	NA	pass
T1	Baseline	0.694	0.541	0.153	2.07	48.8	1.06	4.99	NA	NA	NA	NA	NA	NA	123	23	64.5	84.3	8.99	0.0730894	14	NA	pass
T3	Baseline	1.283	1.02	0.263	2.37	27.9	1.71	6.26	15.0685	26.5753	49.0411	28.4932	0.0191781	1345.5	49	19.6	8.03	50.3	12.2	0.24898	1044	NA	pass
T3	Baseline	0.195	0.14	0.055	0.98	63.5	0.358	7.92	52.9762	14.881	8.33333	54.7619	0.0416667	1254.14	406	54.8	72.2	413	21	0.0517241	144	NA	fail
T3	Baseline	0.5003	0.416	0.0843	1.65	49.9	0.827	7.89	39.7306	18.1818	23.9057	51.5152	0.016835	2735.18	430	97.2	15.3	373	17.6	0.0409302	44	NA	pass
T3	Baseline	1.953	1.47	0.483	5.13	50.1	2.56	7.06	24.5283	30.8176	18.239	43.3962	0.0188679	2079.66	62.3	31.1	13.9	38.9	13.7	0.219904	144	NA	pass
T3	Baseline	0.4935	0.43	0.0635	1.14	34.6	0.745	7.35	20.2073	36.7876	34.1969	25.3886	0.00518135	3535.63	58.8	16	12.6	48.1	16	0.272109	4	NA	fail
T3	Baseline	1.913	1.58	0.333	4.16	42.4	2.39	7.01	12.7907	39.5349	18.6047	32.5581	0.0697674	453.69	47.2	13.7	20.7	27.6	11.9	0.252119	144	NA	pass
T3	Baseline	1.851	1.5	0.351	2.94	33.4	1.96	6.09	17.301	33.91	34.6021	28.0277	0.0380623	699.653	66.1	0.19	42.1	47.1	11.5	0.173979	144	NA	pass
T3	Baseline	1.101	0.85	0.251	2.45	46	1.32	9.74	27.0588	32.9412	21.9608	40.7843	0.00392157	6887.75	49.4	19	15.6	33.1	11.8	0.238866	144	NA	pass
T3	Baseline	0.6522	0.589	0.0632	1.05	34.8	0.681	5.44	24.6305	28.5714	27.5862	34.4828	0.0344828	945.234	150	0.44	41.3	164	13.3	0.0886667	2044	NA	pass
T3	Baseline	0.369	0.268	0.101	1.53	61.9	0.583	4.13	41.784	18.3099	21.5962	57.277	0.00938967	5029.03	22.3	5.69	3.05	13	12.8	0.573991	2044	NA	pass
T3	Baseline	0.638	0.554	0.084	1.03	29.1	0.731	5.38	17.4545	17.8182	38.5455	41.0909	0.0327273	1183.3	39.7	19.1	12.2	16.5	14.6	0.367758	144	NA	pass
T3	Baseline	0.1463	0.119	0.0273	0.974	38.5	0.599	7.65	34.058	10.1449	23.1884	54.3478	0.0724638	729.883	173	65.3	32.8	131	11.8	0.0682081	144	NA	pass
T3	12_months	0.3856	0.311	0.0746	1.05	54.9	0.474	7.98	55.611	10.4738	17.7057	60.3491	0.00997506	5039.73	46.7	0.31	18.7	53	134	2.86938	1044	NA	fail
T3	12_months	4.688	4.07	0.618	5.91	47.5	3.11	4.04	49.0251	5.29248	9.47075	75.766	0.00835655	7315.95	92.4	21.3	38.2	36.5	18.9	0.204545	4044	NA	pass
T3	12_months	1.247	1.06	0.187	2.04	24	1.55	11.6	19.0367	27.7523	41.5138	27.7523	0.0229358	1113.03	153	34.8	26.8	119	14.3	0.0934641	4044	NA	pass
T3	12_months	1.403	1.07	0.333	2.53	38.4	1.56	6.55	19.3548	34.2742	26.0081	36.0887	0.00403226	5982.95	59.9	7.41	22.6	39.3	10.8	0.180301	1044	NA	fail
T3	12_months	2.396	1.86	0.536	4.8	41	2.83	5.91	51.6717	11.5502	20.3647	56.231	0.00303951	11158.4	61.5	41.5	10.1	31.9	6.99	0.113659	4044	NA	pass
T3	12_months	1.255	0.903	0.352	3.85	46.4	2.06	9.19	34.6988	11.5663	28.1928	48.9157	0.0746988	637.789	2311	680	608	1949	20.1	0.00869753	2044	NA	fail
T3	12_months	0.1148	0.091	0.0238	0.423	40.3	0.253	7.01	NA	NA	NA	NA	NA	NA	186	21.4	42.7	90.6	104	0.55914	4044	NA	pass
T3	12_months	0.768	0.618	0.15	1.88	38.5	1.15	5.79	29.765	25.8486	24.8042	43.6031	0.0261097	1551.25	7.36	1.74	1.03	5.9	140	19.0217	4044	NA	pass
T3	12_months	0.2197	0.162	0.0577	0.899	59.2	0.367	7.58	66.8033	7.37705	14.3443	61.4754	0.0122951	4300.6	306	65.1	24	242	24.9	0.0813725	4044	NA	pass
T3	12_months	0.649	0.546	0.103	1.2	45.9	0.647	5.99	74.8219	5.93824	6.65083	69.8337	0	34917.9	52.1	24.1	15.7	36	96.5	1.85221	4044	NA	pass
T3	12_months	0.786	0.637	0.149	2.12	45	1.16	7.3	35.3061	24.0816	23.4694	43.0612	0.00408163	7080.87	9.69	5.06	0.19	7.7	12.9	1.33127	4044	NA	pass
T3	12_months	0.6712	0.59	0.0812	1.12	24.3	0.845	7.2	NA	NA	NA	NA	NA	NA	99.3	63.7	36.3	51.8	14.6	0.147029	4044	NA	pass
T3	12_months	0.635	0.519	0.116	1.85	46.8	0.987	7.4	45.8221	20.7547	10.7817	63.0728	0.0107817	4934.78	39.9	5.47	0.65	42.6	9.44	0.236591	4044	NA	pass
T3	12_months	0.41	0.341	0.069	1.1	43.6	0.622	5.5	NA	NA	NA	NA	NA	NA	86.4	21.1	44.1	55	17.6	0.203704	4044	NA	pass
T5	12_months	1.064	0.849	0.215	2.54	42.4	1.46	8.37	23.4177	24.3671	27.8481	49.6835	0.00316456	9620.48	62.6	30.1	23.9	68.1	24.4	0.389776	4044	1030	pass
T5	12_months	0.1551	0.134	0.0211	0.912	67.7	0.295	10.2	53.3654	4.32692	22.1154	54.3269	0.0336538	1523.79	97.2	50.1	62.2	91.1	26.9	0.276749	1044	NA	fail
T5	12_months	0.2394	0.191	0.0484	1.07	59.7	0.433	6.98	54.8638	11.6732	20.6226	60.7004	0.0116732	4439.53	170	79.3	6.68	96.6	17.1	0.100588	4044	1030	pass
T5	12_months	1.305	1.04	0.265	3.59	47.3	1.89	6.13	16.4706	46.4706	17.0588	28.2353	0.00588235	3582.34	19.7	14.5	3.1	9.15	13.9	0.705584	4044	3530	pass
T5	12_months	0.3781	0.307	0.0711	1.1	38.2	0.679	8.17	23.2044	31.4917	32.5967	34.2541	0	17128.1	16.2	5.66	4.8	16.2	14.3	0.882716	2044	430	fail
T5	12_months	1.493	1.26	0.233	3.45	43.3	1.95	6.31	17.5182	26.2774	29.1971	32.8467	0.0364963	853.294	13.7	7.37	6.86	9.39	28	2.0438	4044	5530	pass
T5	12_months	1.783	1.47	0.313	2.91	37.5	1.82	7.56	17.6119	30.1493	34.6269	31.9403	0.0208955	1395.13	18.3	1.28	19.7	15.2	8.7	0.47541	4044	1030	pass
T5	12_months	0.801	0.595	0.206	2.39	59.2	0.975	9.67	51.2545	20.0717	17.2043	50.5376	0.00358423	9050.42	20.5	14	8	12.6	19.6	0.956098	4044	2030	pass
T5	12_months	0.3637	0.291	0.0727	0.687	49	0.351	5.09	46.4567	17.3228	13.3858	51.9685	0.0393701	1256.23	57.1	2.91	17.6	53.2	11.9	0.208406	4044	2030	pass
T5	12_months	0.529	0.373	0.156	1.76	57.6	0.745	4.73	38.5475	13.9665	19.5531	56.4246	0.0111732	4283.44	23	4.69	4	12.9	11.1	0.482609	4044	3530	pass
T5	12_months	0.4327	0.383	0.0497	0.562	19.2	0.454	4.68	8.55615	23.5294	48.1283	22.4599	0.0320856	658.986	14	10.8	5.57	5.26	20.9	1.49286	4044	430	pass
T5	12_months	NA	NA	NA	NA	NA	NA	NA	28.5714	14.2857	13.0952	59.5238	0.0357143	1578.34	74.9	86	20.3	31.9	21.7	0.28972	4044	430	pass
T5	24_months	0.4236	0.332	0.0916	1.06	73.4	0.282	9.95	76.7308	0.961538	1.53846	80.7692	0.00576923	10396.3	27.4	0.38	12.7	25.5	29.5	1.07664	2044	5530	fail
T5	24_months	3.553	3.21	0.343	4.56	48.9	2.33	4.53	57.5342	2.73973	4.93151	72.3288	0.0109589	5581.55	60.2	11.5	38.3	22.1	20.2	0.335548	4044	8030	pass
T5	24_months	0.944	0.786	0.158	1.9	36	1.22	12.6	27.6382	25.6281	33.6683	33.9196	0.0175879	1731.76	57.4	17.6	14.9	50.2	10.3	0.179443	2044	1030	pass
T5	24_months	1	0.816	0.184	1.63	35.7	1.05	6.53	36.0614	29.6675	25.0639	44.2455	0.00255754	9708.64	20.3	5.42	13.1	16.9	8.94	0.440394	4044	8030	fail
T5	24_months	2.796	2.13	0.666	5.11	39.3	3.1	6.52	64.2241	11.2069	6.89655	72.4138	0.00431034	11475.7	14.8	14.1	3.24	8.59	9.56	0.645946	4044	5530	pass
T5	24_months	0.837	0.544	0.293	3.04	46.8	1.62	9.01	41.623	9.1623	13.3508	57.3298	0.0994764	564.977	3323	917	880	2083	15	0.00451399	1044	NA	fail
T5	24_months	0.133	0.114	0.019	0.419	34.9	0.272	7.41	NA	NA	NA	NA	NA	NA	52.6	7.45	15.8	41	20.9	0.397338	4044	5530	pass
T5	24_months	NA	NA	NA	NA	NA	NA	NA	NA	NA	NA	NA	NA	NA	NA	NA	NA	NA	NA	NA	NA	NA	pass
T5	24_months	0.2292	0.193	0.0362	0.957	56.2	0.42	7.87	62.1053	15.4386	8.42105	57.8947	0.00350877	10509.9	61.1	49.7	10.6	55.1	12.8	0.209493	4044	8030	pass
T5	24_months	NA	NA	NA	NA	NA	NA	NA	NA	NA	NA	NA	NA	NA	NA	NA	NA	NA	NA	NA	NA	NA	pass
T5	24_months	0.781	0.653	0.128	1.25	19.3	1.01	5.84	17.6849	32.4759	43.0868	17.0418	0.0128617	1146.82	5.97	2.14	0.1	5.32	16.4	2.74707	4044	8030	pass
T5	24_months	0.911	0.769	0.142	1.63	33.2	1.09	6.65	NA	NA	NA	NA	NA	NA	84.1	69.3	26.4	59.7	11.8	0.140309	4044	1030	pass
T5	24_months	0.852	0.685	0.167	2.17	45.1	1.19	7.43	42.6471	18.1373	22.3039	53.1863	0.00980392	4505.98	20.2	12.6	0.26	16.6	13.5	0.668317	4044	3530	pass
T5	24_months	0.97	0.851	0.119	1.88	36.9	1.18	6.36	NA	NA	NA	NA	NA	NA	43.9	20.8	26.2	29.6	14.8	0.33713	4044	1030	pass
T1	Pre_baseline	1.341	1	0.341	2.35	23.9	1.79	5.12	10.1124	35.1124	40.1685	22.7528	0.0140449	1418.19	60.4	19.7	8.43	46.5	8.07	0.133609	144	NA	pass
T1	Pre_baseline	0.302	0.262	0.04	0.785	14.7	0.67	5.8	22.9508	27.8689	37.7049	11.4754	0.0655738	169.85	286	42.7	44.3	222	16.1	0.0562937	144	NA	fail
T1	Pre_baseline	0.821	0.661	0.16	1.64	30.8	1.13	5.99	15	35.6667	34.6667	27.3333	0.0266667	953.558	772	291	21.7	652	14.9	0.0193005	144	NA	pass
T1	Pre_baseline	3.525	2.61	0.915	7.32	38.5	4.5	7.22	13	39.5	28.5	25	0.015	1470.71	52.5	33.7	7.7	33.5	10	0.190476	44	NA	pass
T1	Pre_baseline	1.294	1.09	0.204	2.33	31.7	1.59	7.77	12	32	41.0909	26.1818	0.00727273	2823.74	76.7	17.7	12.4	45.4	11.1	0.14472	4	NA	fail
T1	Pre_baseline	1.653	1.08	0.573	3.81	30.3	2.66	13.4	13.8889	36.1111	25	22.2222	0	11112.1	21.6	6.02	4.76	15.4	8.07	0.373611	144	NA	pass
T1	Pre_baseline	2.85	2.23	0.62	4.24	30.3	2.96	7.02	9.42623	33.6066	40.5738	26.6393	0.0163934	1448.42	88.5	0.31	79.3	130	7.76	0.0876836	144	NA	pass
T1	Pre_baseline	0.839	0.681	0.158	1.46	37.1	0.919	8.36	24.8366	30.3922	28.4314	34.3137	0.0163399	1871.1	91.1	29.4	27.3	47.6	9.14	0.100329	144	NA	pass
T1	Pre_baseline	1.135	0.94	0.195	2.1	42.7	1.2	5.83	29.0043	28.1385	20.3463	42.8571	0.038961	1046.34	86.8	0.23	35.9	94.8	9.2	0.105991	144	NA	pass
T1	Pre_baseline	0.646	0.46	0.186	2.23	55.8	0.986	4	34.3915	16.4021	21.6931	55.5556	0.031746	1646.34	35.8	9.55	4.13	15.7	8.68	0.242458	144	NA	pass
T1	Pre_baseline	1.268	1.16	0.108	1.57	15.4	1.33	5.02	10.084	28.1513	45.7983	26.0504	0.0252101	957.455	44.4	13.6	11.3	20.2	9.59	0.215991	44	NA	pass
T1	Pre_baseline	0.1972	0.158	0.0392	1.26	38.1	0.778	8.02	35.0746	12.6866	12.6866	65.6716	0.0597015	1064.38	189	58.7	30.6	146	19	0.100529	144	NA	pass

## Sheet: Figure 9
	BMOFC Baseline	BMOFC One Year Treatment	UMOFC Baseline	UMOFC 24 month TP
	0.75	0.285714	1	1
	0.714286	0.571429	0.666667	1
	0.571429	0.857143	0.5	0
	0.357143	0.5	1	0.25
	0.785714	0.214286	0.666667	1
	0.857143	0.5	0.666667	1
	0.75	0.642857	1	0.666667
	0.321429	0.5	0.25	0.75
	1	0.857143	0.25	1
	0.25	0.5	1	1
	0.857143	0.571429	0.333333	0.5
	0.857143	0.714286	0.833333	0.666667
	0.571429	0.5	0	1
	0.321429	0.428571	0.5	1
	0.857143	0.857143	0.333333	0.333333
	0.321429	0.571429	0.333333	1
	0.571429	0.5	1	0.666667
	0.285714	0.571429	0.5	1
	0.535714	0.5	0.5	0.75
	0.678571	0.214286	0	1
	1	0.5	1	0.666667
	0.714286	0.5	0.5	0.833333
	0.785714	0.5	0.75	0
	0.857143	0.5	0.5	1
	1	0.642857	0.666667	0.666667
	0.214286	0.714286	0.666667	1
	1	0.714286	0.333333	0.666667
	0.928571	0.5	0.5	1
	0.5	0.642857	0.75	1
	0.214286	0.5	0.666667	1
			0.5	0.666667
			0.833333	1
			0.75	1
			0.5	1
			0.666667	1
			1	0.833333
			0.333333	0.666667
			1	1
			1	1
			0.666667	0.333333
			0.666667	0.833333
			0.333333	1
			1	1
			0	1
			0.666667	1
			1	1
			0.5	1
			0.5	0.5
			0.5	0.75
			1	0.333333
25% Percentile	0.3482	0.5	0.5	0.6667
Median	0.7143	0.5	0.6667	1
75% Percentile	0.8571	0.6429	0.875	1

## Sheet: Figure S1
	0	12	24
D1	1044	4044
D2	144	1044
D3	44	4044
D4	144	4044
D5	4	2044
D6	144	4044
D7	144	4044
D8	144	4044
D9	2044	4044
D10	2044	4044
D11	144	4044
D12	4
D13	2044
D14	144	4044
D15	4	1044	2044
D16	14	4044	4044
D17	144	4044	2044
D18	44	1044	4044
D19	144	4044	4044
D20	144	2044	1044
D21	44	4044	4044
D22	144	4044
D23	144	4044	4044
D24	14	4044
D25	14	4044	4044
D26	44	4044	4044
D27	144	4044	4044
D28	14	4044	4044

## Sheet: Figure S5
	TP	Group	Treat	CD154total	CD154pCD137n	CD154pCD137p	Cmpos	CMCD127nCD25p	CMNOT	Treg	CMC4	CMC5	CMFOXP3	CMIgE	aLacIgE	bLacIgE	CaseinIgE	CMIgG	CMIgG_IgE
	0	Placebo	Placebo	1.341	1	0.341	2.35	23.9	1.79	5.12	35.1124	40.1685	22.7528	60.4	19.7	8.43	46.5	8.07	0.133609
	0	Placebo	Placebo	0.302	0.262	0.04	0.785	14.7	0.67	5.8	27.8689	37.7049	11.4754	286	42.7	44.3	222	16.1	0.0562937
	0	Placebo	Placebo	0.821	0.661	0.16	1.64	30.8	1.13	5.99	35.6667	34.6667	27.3333	772	291	21.7	652	14.9	0.0193005
	0	Placebo	Placebo	3.525	2.61	0.915	7.32	38.5	4.5	7.22	39.5	28.5	25	52.5	33.7	7.7	33.5	10	0.190476
	0	Placebo	Placebo	1.294	1.09	0.204	2.33	31.7	1.59	7.77	32	41.0909	26.1818	76.7	17.7	12.4	45.4	11.1	0.14472
	0	Placebo	Placebo	1.653	1.08	0.573	3.81	30.3	2.66	13.4	36.1111	25	22.2222	21.6	6.02	4.76	15.4	8.07	0.373611
	0	Placebo	Placebo	2.85	2.23	0.62	4.24	30.3	2.96	7.02	33.6066	40.5738	26.6393	88.5	0.31	79.3	130	7.76	0.0876836
	0	Placebo	Placebo	0.839	0.681	0.158	1.46	37.1	0.919	8.36	30.3922	28.4314	34.3137	91.1	29.4	27.3	47.6	9.14	0.100329
	0	Placebo	Placebo	1.135	0.94	0.195	2.1	42.7	1.2	5.83	28.1385	20.3463	42.8571	86.8	0.23	35.9	94.8	9.2	0.105991
	0	Placebo	Placebo	0.646	0.46	0.186	2.23	55.8	0.986	4	16.4021	21.6931	55.5556	35.8	9.55	4.13	15.7	8.68	0.242458
	0	Placebo	Placebo	1.268	1.16	0.108	1.57	15.4	1.33	5.02	28.1513	45.7983	26.0504	44.4	13.6	11.3	20.2	9.59	0.215991
	0	Placebo	Placebo	2.811	2.32	0.491	3.82	41.4	2.24	4.61	20.1629	23.4216	49.0835	385	162	35.6	358	7.4	0.0192208
	0	Placebo	Placebo	4.406	3.58	0.826	5.9	22.3	4.58	5	30.2368	45.5373	25.6831	66.3	8.36	15	52.8	14.7	0.221719
	0	Placebo	Placebo	0.1972	0.158	0.0392	1.26	38.1	0.778	8.02	12.6866	12.6866	65.6716	189	58.7	30.6	146	19	0.100529
	0	BMOIT	Baseline	0.3105	0.27	0.0405	0.816	46.1	0.44	7.49	14.6893	15.2542	60.452	127	1.13	28.2	70.1	7.3	0.0574803
	0	BMOIT	Baseline	4.1	3.56	0.54	5.51	27.5	4	4.19	28.75	22.8125	45.9375	53	19.1	33.6	36.4	9.75	0.183962
	0	BMOIT	Baseline	2.375	1.79	0.585	3.55	22.5	2.75	9.62	23.4082	47.9401	27.1536	201	37.9	32.9	194	9.53	0.0474129
	0	BMOIT	Baseline	2.275	1.73	0.545	3.1	21.2	2.44	5.31	41.4634	34.4173	22.7642	73.5	6.72	20.5	36	7.17	0.097551
	0	BMOIT	Baseline	3.64	2.6	1.04	6.41	37	4.04	5.67	11.2	30.1333	50.4	90.6	61.5	29.6	75.8	8.19	0.0903974
	0	BMOIT	Baseline	0.91	0.634	0.276	3.28	50	1.64	7.91	8.84774	14.8148	61.5226	1625	556	487	1326	9.8	0.00603077
	0	BMOIT	Baseline	0.3737	0.327	0.0467	0.809	28.4	0.579	7.5	8.63309	41.0072	41.3669	224	30.6	51.2	277	11.9	0.053125
	0	BMOIT	Baseline	2.425	1.84	0.585	3.79	24.1	2.88	5.47	40.4022	31.9927	24.8629	7.2	0.61	0.4	5.91	7.34	1.01944
	0	BMOIT	Baseline	0.3908	0.359	0.0318	1.14	44.7	0.632	6.82	8.64198	32.716	45.679	242	41.9	28	259	10.8	0.0446281
	0	BMOIT	Baseline	0.4351	0.39	0.0451	0.776	49.7	0.39	4.08	3.66972	7.64526	76.4526	64.5	20.4	20.6	41.2	12.5	0.193798
	0	BMOIT	Baseline	1.143	0.954	0.189	2.14	25.6	1.59	5.61	25.3846	41.0256	30.2564	17.2	5.79	1.26	15	7.54	0.438372
	0	BMOIT	Baseline	1.204	0.99	0.214	2.1	31.8	1.44	7.11	NA	NA	NA	184	53.1	38.9	168	6.94	0.0377174
	0	BMOIT	Baseline	1.264	1.07	0.194	2.4	26.9	1.75	5.57	30.2521	33.3333	34.4538	78.4	8.11	0.74	49.9	7.06	0.090051
	0	BMOIT	Baseline	0.694	0.541	0.153	2.07	48.8	1.06	4.99	NA	NA	NA	123	23	64.5	84.3	8.99	0.0730894
	6	Placebo	Placebo	0.7607	0.678	0.0827	1.82	40.9	1.08	7.77	24.2215	32.526	44.6367	65.8	21.2	8.95	64.7	11.6	0.176292
	6	Placebo	Placebo	0.1938	0.123	0.0708	1.23	68.9	0.381	8.61	3.58566	7.17131	68.5259	370	48.1	62	298	21.2	0.0572973
	6	Placebo	Placebo	0.4327	0.375	0.0577	1.43	47.1	0.758	7.74	19.1176	25.7353	47.7941	451	91	16.4	416	16.6	0.0368071
	6	Placebo	Placebo	1.976	1.56	0.416	5.75	51.7	2.77	7.12	35.9375	10.1562	39.8438	62.3	34.3	14	36.6	14.3	0.229535
	6	Placebo	Placebo	0.931	0.83	0.101	1.94	35	1.26	7.93	42.9245	30.6604	25.4717	58.9	20.6	16.3	44.9	17	0.288625
	6	Placebo	Placebo	1.484	1.21	0.274	2.98	29.4	2.11	6.33	32.1429	26.7857	29.4643	23.8	6.01	6.5	17.3	11.6	0.487395
	6	Placebo	Placebo	1.042	0.752	0.29	2.39	59.8	0.962	7.32	19.9336	18.9369	52.4917	68	0.16	43.6	57.3	10.3	0.151471
	6	Placebo	Placebo	1.304	1.08	0.224	2.76	44	1.55	10.1	24.026	32.4675	38.6364	69.8	31.5	32.7	47.6	14.6	0.209169
	6	Placebo	Placebo	1.142	1	0.142	1.81	32.7	1.22	4.99	32.6389	23.6111	36.1111	119	0.36	37.6	82.1	13.2	0.110924
	6	Placebo	Placebo	0.526	0.383	0.143	1.7	60.1	0.676	5.22	13.1068	12.1359	64.0777	26.1	6.76	3.39	14.3	13.1	0.501916
	6	Placebo	Placebo	0.4697	0.402	0.0677	0.791	35.3	0.512	5.39	13.3333	38.3333	45.8333	40.6	17.4	10.3	20.1	12.9	0.317734
	6	Placebo	Placebo	2.641	1.98	0.661	3.61	39.8	2.18	3.73	13.9918	39.0947	40.7407	305	82.8	21.7	244	10.3	0.0337705
	6	Placebo	Placebo	3.113	2.36	0.753	4.55	29.4	3.21	6.11	33.1746	30.4762	37.3016	27.4	3.81	7.17	26.2	15	0.547445
	6	Placebo	Placebo	0.1281	0.0908	0.0373	0.83	47.8	0.434	7.61	13.0435	12.1739	65.2174	188	59.7	26.8	163	18.2	0.0968085
	6	BMOIT	6_months	0.548	0.379	0.169	1.59	68.2	0.507	8.58	7.6	4.6	76.8	71.6	0.57	25.5	88	121	1.68994
	6	BMOIT	6_months	5.205	4.35	0.855	6.93	38.9	4.23	4.77	14.9184	23.7762	54.0793	NA	NA	NA	NA	NA	NA
	6	BMOIT	6_months	0.3189	0.268	0.0509	0.59	14.3	0.506	10.5	40.9639	22.8916	16.8675	221	43.1	36.1	186	14	0.0633484
	6	BMOIT	6_months	2.177	1.79	0.387	3.25	29	2.31	6.8	38.7405	33.0153	28.0534	NA	NA	NA	NA	NA	NA
	6	BMOIT	6_months	2.633	2.17	0.463	4.58	27.9	3.3	4.7	20.4268	32.622	41.4634	165	70	26.7	68.7	12	0.0727273
	6	BMOIT	6_months	1.012	0.787	0.225	3.11	41	1.83	8.5	17.341	19.6532	47.1098	NA	NA	NA	NA	NA	NA
	6	BMOIT	6_months	0.4673	0.439	0.0283	0.967	26.3	0.712	6.74	18.3607	44.2623	29.8361	311	27.6	65.7	252	93.7	0.301286
	6	BMOIT	6_months	2.757	2.02	0.737	4.52	25	3.39	6.09	41.4336	31.6434	25.6993	NA	NA	NA	NA	NA	NA
	6	BMOIT	6_months	0.4177	0.347	0.0707	1.38	55	0.624	8.31	8.15451	20.6009	54.9356	687	81.6	42.4	705	22.9	0.0333333
	6	BMOIT	6_months	0.6204	0.541	0.0794	1.13	45.4	0.618	5.83	3.6855	5.89681	72.2359	61.8	26.3	18.1	48.5	87.7	1.41909
	6	BMOIT	6_months	1.052	0.882	0.17	1.92	27.4	1.39	6.21	26.0204	38.7755	30.6122	22	15.5	0.82	15.6	17.3	0.786364
	6	BMOIT	6_months	0.7817	0.685	0.0967	1.41	28.3	1.01	7.51	NA	NA	NA	96.2	74.8	62.4	97.8	14.2	0.147609
	6	BMOIT	6_months	0.687	0.576	0.111	1.77	45.3	0.969	7.06	21.066	19.5431	53.0457	72.8	11.7	1.61	75.7	14.3	0.196429
	6	BMOIT	6_months	0.5456	0.45	0.0956	1.57	48.9	0.805	5.16	NA	NA	NA	NA	NA	NA	NA	NA	NA
	12	Placebo	Baseline	1.283	1.02	0.263	2.37	27.9	1.71	6.26	26.5753	49.0411	28.4932	49	19.6	8.03	50.3	12.2	0.24898
	12	Placebo	Baseline	0.195	0.14	0.055	0.98	63.5	0.358	7.92	14.881	8.33333	54.7619	406	54.8	72.2	413	21	0.0517241
	12	Placebo	Baseline	0.5003	0.416	0.0843	1.65	49.9	0.827	7.89	18.1818	23.9057	51.5152	430	97.2	15.3	373	17.6	0.0409302
	12	Placebo	Baseline	1.953	1.47	0.483	5.13	50.1	2.56	7.06	30.8176	18.239	43.3962	62.3	31.1	13.9	38.9	13.7	0.219904
	12	Placebo	Baseline	0.4935	0.43	0.0635	1.14	34.6	0.745	7.35	36.7876	34.1969	25.3886	58.8	16	12.6	48.1	16	0.272109
	12	Placebo	Baseline	1.913	1.58	0.333	4.16	42.4	2.39	7.01	39.5349	18.6047	32.5581	47.2	13.7	20.7	27.6	11.9	0.252119
	12	Placebo	Baseline	1.851	1.5	0.351	2.94	33.4	1.96	6.09	33.91	34.6021	28.0277	66.1	0.19	42.1	47.1	11.5	0.173979
	12	Placebo	Baseline	1.101	0.85	0.251	2.45	46	1.32	9.74	32.9412	21.9608	40.7843	49.4	19	15.6	33.1	11.8	0.238866
	12	Placebo	Baseline	0.6522	0.589	0.0632	1.05	34.8	0.681	5.44	28.5714	27.5862	34.4828	150	0.44	41.3	164	13.3	0.0886667
	12	Placebo	Baseline	0.369	0.268	0.101	1.53	61.9	0.583	4.13	18.3099	21.5962	57.277	22.3	5.69	3.05	13	12.8	0.573991
	12	Placebo	Baseline	0.638	0.554	0.084	1.03	29.1	0.731	5.38	17.8182	38.5455	41.0909	39.7	19.1	12.2	16.5	14.6	0.367758
	12	Placebo	Baseline	2.663	1.9	0.763	3.76	63.8	1.36	4.93	6.12245	12.585	70.4082	97.7	41.6	7.84	82.9	10.3	0.105425
	12	Placebo	Baseline	3.304	2.46	0.844	4.82	25.8	3.58	5.09	36.3636	28.7526	36.3636	24.4	2.97	5.95	21.9	8.61	0.352869
	12	Placebo	Baseline	0.1463	0.119	0.0273	0.974	38.5	0.599	7.65	10.1449	23.1884	54.3478	173	65.3	32.8	131	11.8	0.0682081
	12	BMOIT	12_months	0.3856	0.311	0.0746	1.05	54.9	0.474	7.98	10.4738	17.7057	60.3491	46.7	0.31	18.7	53	134	2.86938
	12	BMOIT	12_months	4.688	4.07	0.618	5.91	47.5	3.11	4.04	5.29248	9.47075	75.766	92.4	21.3	38.2	36.5	18.9	0.204545
	12	BMOIT	12_months	1.247	1.06	0.187	2.04	24	1.55	11.6	27.7523	41.5138	27.7523	153	34.8	26.8	119	14.3	0.0934641
	12	BMOIT	12_months	1.403	1.07	0.333	2.53	38.4	1.56	6.55	34.2742	26.0081	36.0887	59.9	7.41	22.6	39.3	10.8	0.180301
	12	BMOIT	12_months	2.396	1.86	0.536	4.8	41	2.83	5.91	11.5502	20.3647	56.231	61.5	41.5	10.1	31.9	6.99	0.113659
	12	BMOIT	12_months	1.255	0.903	0.352	3.85	46.4	2.06	9.19	11.5663	28.1928	48.9157	2311	680	608	1949	20.1	0.00869753
	12	BMOIT	12_months	0.1148	0.091	0.0238	0.423	40.3	0.253	7.01	NA	NA	NA	186	21.4	42.7	90.6	104	0.55914
	12	BMOIT	12_months	0.768	0.618	0.15	1.88	38.5	1.15	5.79	25.8486	24.8042	43.6031	7.36	1.74	1.03	5.9	140	19.0217
	12	BMOIT	12_months	0.2197	0.162	0.0577	0.899	59.2	0.367	7.58	7.37705	14.3443	61.4754	306	65.1	24	242	24.9	0.0813725
	12	BMOIT	12_months	0.649	0.546	0.103	1.2	45.9	0.647	5.99	5.93824	6.65083	69.8337	52.1	24.1	15.7	36	96.5	1.85221
	12	BMOIT	12_months	0.786	0.637	0.149	2.12	45	1.16	7.3	24.0816	23.4694	43.0612	9.69	5.06	0.19	7.7	12.9	1.33127
	12	BMOIT	12_months	0.6712	0.59	0.0812	1.12	24.3	0.845	7.2	NA	NA	NA	99.3	63.7	36.3	51.8	14.6	0.147029
	12	BMOIT	12_months	0.635	0.519	0.116	1.85	46.8	0.987	7.4	20.7547	10.7817	63.0728	39.9	5.47	0.65	42.6	9.44	0.236591
	12	BMOIT	12_months	0.41	0.341	0.069	1.1	43.6	0.622	5.5	NA	NA	NA	86.4	21.1	44.1	55	17.6	0.203704
	18	Placebo	6_months	1.264	1.01	0.254	2.9	40.7	1.72	6.17	28.481	33.2278	35.7595	87.8	44.6	34.6	83.6	16.8	0.191344
	18	Placebo	6_months	0.155	0.117	0.038	0.667	58.8	0.275	8.79	13.6095	26.6272	47.929	96.7	76.5	91.2	97.7	27.9	0.288521
	18	Placebo	6_months	0.4261	0.381	0.0451	1.45	52.5	0.69	7.25	15.4762	19.0476	63.0952	290	98.8	11.6	196	16.1	0.0555172
	18	Placebo	6_months	1.308	1.03	0.278	2.97	36.9	1.87	5.48	46.0526	20.3947	30.2632	24.8	17.6	5.16	16	14.4	0.580645
	18	Placebo	6_months	0.7064	0.617	0.0894	1.52	31.5	1.04	8.55	50.7389	32.0197	19.2118	27.6	9.35	8.61	27	13.9	0.503623
	18	Placebo	6_months	2.17	1.77	0.4	5.25	48.3	2.71	8.18	23.3129	36.1963	33.7423	17	7.07	8.59	14.5	15	0.882353
	18	Placebo	6_months	1.815	1.49	0.325	2.98	37	1.88	7.04	35.3791	29.6029	35.3791	18.8	1.09	18.7	16.6	8.43	0.448404
	18	Placebo	6_months	0.869	0.606	0.263	2.07	47.4	1.09	9.87	27.668	13.834	52.1739	37.1	21	16.9	22.7	17.8	0.479784
	18	Placebo	6_months	0.4505	0.359	0.0915	0.865	47.3	0.456	4.55	15.2174	23.3696	44.0217	68.8	20.5	23.7	73.9	10.9	0.15843
	18	Placebo	6_months	0.559	0.403	0.156	1.79	57	0.771	3.99	18.3857	19.7309	55.6054	19.5	4.09	2.66	10.4	11	0.564103
	18	Placebo	6_months	0.3636	0.296	0.0676	0.684	37.4	0.428	5.52	28.821	22.2707	46.2882	13.9	8.44	7.5	7.65	13.8	0.992806
	18	Placebo	6_months	NA	NA	NA	NA	NA	NA	NA	NA	NA	NA	NA	NA	NA	NA	NA	NA
	18	Placebo	6_months	NA	NA	NA	NA	NA	NA	NA	NA	NA	NA	NA	NA	NA	NA	NA	NA
	18	Placebo	6_months	0.1083	0.0812	0.0271	1.06	39	0.647	7.55	4.34783	10.1449	73.913	83.7	77.5	33.4	53	118	1.4098
	18	BMOIT	NA	NA	NA	NA	NA	NA	NA	NA	NA	NA	NA	NA	NA	NA	NA	NA	NA
	18	BMOIT	NA	NA	NA	NA	NA	NA	NA	NA	NA	NA	NA	NA	NA	NA	NA	NA	NA
	18	BMOIT	NA	NA	NA	NA	NA	NA	NA	NA	NA	NA	NA	NA	NA	NA	NA	NA	NA
	18	BMOIT	NA	NA	NA	NA	NA	NA	NA	NA	NA	NA	NA	NA	NA	NA	NA	NA	NA
	18	BMOIT	NA	NA	NA	NA	NA	NA	NA	NA	NA	NA	NA	NA	NA	NA	NA	NA	NA
	18	BMOIT	NA	NA	NA	NA	NA	NA	NA	NA	NA	NA	NA	NA	NA	NA	NA	NA	NA
	18	BMOIT	NA	NA	NA	NA	NA	NA	NA	NA	NA	NA	NA	NA	NA	NA	NA	NA	NA
	18	BMOIT	NA	NA	NA	NA	NA	NA	NA	NA	NA	NA	NA	NA	NA	NA	NA	NA	NA
	18	BMOIT	NA	NA	NA	NA	NA	NA	NA	NA	NA	NA	NA	NA	NA	NA	NA	NA	NA
	18	BMOIT	NA	NA	NA	NA	NA	NA	NA	NA	NA	NA	NA	NA	NA	NA	NA	NA	NA
	18	BMOIT	NA	NA	NA	NA	NA	NA	NA	NA	NA	NA	NA	NA	NA	NA	NA	NA	NA
	18	BMOIT	NA	NA	NA	NA	NA	NA	NA	NA	NA	NA	NA	NA	NA	NA	NA	NA	NA
	18	BMOIT	NA	NA	NA	NA	NA	NA	NA	NA	NA	NA	NA	NA	NA	NA	NA	NA	NA
	18	BMOIT	NA	NA	NA	NA	NA	NA	NA	NA	NA	NA	NA	NA	NA	NA	NA	NA	NA
	24	Placebo	12_months	1.064	0.849	0.215	2.54	42.4	1.46	8.37	24.3671	27.8481	49.6835	62.6	30.1	23.9	68.1	24.4	0.389776
	24	Placebo	12_months	0.1551	0.134	0.0211	0.912	67.7	0.295	10.2	4.32692	22.1154	54.3269	97.2	50.1	62.2	91.1	26.9	0.276749
	24	Placebo	12_months	0.2394	0.191	0.0484	1.07	59.7	0.433	6.98	11.6732	20.6226	60.7004	170	79.3	6.68	96.6	17.1	0.100588
	24	Placebo	12_months	1.305	1.04	0.265	3.59	47.3	1.89	6.13	46.4706	17.0588	28.2353	19.7	14.5	3.1	9.15	13.9	0.705584
	24	Placebo	12_months	0.3781	0.307	0.0711	1.1	38.2	0.679	8.17	31.4917	32.5967	34.2541	16.2	5.66	4.8	16.2	14.3	0.882716
	24	Placebo	12_months	1.493	1.26	0.233	3.45	43.3	1.95	6.31	26.2774	29.1971	32.8467	13.7	7.37	6.86	9.39	28	2.0438
	24	Placebo	12_months	1.783	1.47	0.313	2.91	37.5	1.82	7.56	30.1493	34.6269	31.9403	18.3	1.28	19.7	15.2	8.7	0.47541
	24	Placebo	12_months	0.801	0.595	0.206	2.39	59.2	0.975	9.67	20.0717	17.2043	50.5376	20.5	14	8	12.6	19.6	0.956098
	24	Placebo	12_months	0.3637	0.291	0.0727	0.687	49	0.351	5.09	17.3228	13.3858	51.9685	57.1	2.91	17.6	53.2	11.9	0.208406
	24	Placebo	12_months	0.529	0.373	0.156	1.76	57.6	0.745	4.73	13.9665	19.5531	56.4246	23	4.69	4	12.9	11.1	0.482609
	24	Placebo	12_months	0.4327	0.383	0.0497	0.562	19.2	0.454	4.68	23.5294	48.1283	22.4599	14	10.8	5.57	5.26	20.9	1.49286
	24	Placebo	12_months	NA	NA	NA	NA	NA	NA	NA	NA	NA	NA	NA	NA	NA	NA	NA	NA
	24	Placebo	12_months	NA	NA	NA	NA	NA	NA	NA	NA	NA	NA	NA	NA	NA	NA	NA	NA
	24	Placebo	12_months	NA	NA	NA	NA	NA	NA	NA	14.2857	13.0952	59.5238	74.9	86	20.3	31.9	21.7	0.28972
	24	BMOIT	24_months	0.4236	0.332	0.0916	1.06	73.4	0.282	9.95	0.961538	1.53846	80.7692	27.4	0.38	12.7	25.5	29.5	1.07664
	24	BMOIT	24_months	3.553	3.21	0.343	4.56	48.9	2.33	4.53	2.73973	4.93151	72.3288	60.2	11.5	38.3	22.1	20.2	0.335548
	24	BMOIT	24_months	0.944	0.786	0.158	1.9	36	1.22	12.6	25.6281	33.6683	33.9196	57.4	17.6	14.9	50.2	10.3	0.179443
	24	BMOIT	24_months	1	0.816	0.184	1.63	35.7	1.05	6.53	29.6675	25.0639	44.2455	20.3	5.42	13.1	16.9	8.94	0.440394
	24	BMOIT	24_months	2.796	2.13	0.666	5.11	39.3	3.1	6.52	11.2069	6.89655	72.4138	14.8	14.1	3.24	8.59	9.56	0.645946
	24	BMOIT	24_months	0.837	0.544	0.293	3.04	46.8	1.62	9.01	9.1623	13.3508	57.3298	3323	917	880	2083	15	0.00451399
	24	BMOIT	24_months	0.133	0.114	0.019	0.419	34.9	0.272	7.41	NA	NA	NA	52.6	7.45	15.8	41	20.9	0.397338
	24	BMOIT	24_months	NA	NA	NA	NA	NA	NA	NA	NA	NA	NA	NA	NA	NA	NA	NA	NA
	24	BMOIT	24_months	0.2292	0.193	0.0362	0.957	56.2	0.42	7.87	15.4386	8.42105	57.8947	61.1	49.7	10.6	55.1	12.8	0.209493
	24	BMOIT	24_months	NA	NA	NA	NA	NA	NA	NA	NA	NA	NA	NA	NA	NA	NA	NA	NA
	24	BMOIT	24_months	0.781	0.653	0.128	1.25	19.3	1.01	5.84	32.4759	43.0868	17.0418	5.97	2.14	0.1	5.32	16.4	2.74707
	24	BMOIT	24_months	0.911	0.769	0.142	1.63	33.2	1.09	6.65	NA	NA	NA	84.1	69.3	26.4	59.7	11.8	0.140309
	24	BMOIT	24_months	0.852	0.685	0.167	2.17	45.1	1.19	7.43	18.1373	22.3039	53.1863	20.2	12.6	0.26	16.6	13.5	0.668317
	24	BMOIT	24_months	0.97	0.851	0.119	1.88	36.9	1.18	6.36	NA	NA	NA	43.9	20.8	26.2	29.6	14.8	0.33713

## Sheet: Figure S6
Treg	12	24		CM+CD127-CD25+	12	24		CD154+ total	12	24		CD154+CD137-	12	24		CD154+CD137+	12	24		CM+	12	24		CM+NOT	12	24
D1	8.37			D1	42.4			D1	1.064			D1	0.849			D1	0.215			D1	2.54			D1	1.46
D2	10.2			D2	67.7			D2	0.1551			D2	0.134			D2	0.0211			D2	0.912			D2	0.295
D3	6.98			D3	59.7			D3	0.2394			D3	0.191			D3	0.0484			D3	1.07			D3	0.433
D4	6.13			D4	47.3			D4	1.305			D4	1.04			D4	0.265			D4	3.59			D4	1.89
D5	8.17			D5	38.2			D5	0.3781			D5	0.307			D5	0.0711			D5	1.1			D5	0.679
D6	6.31			D6	43.3			D6	1.493			D6	1.26			D6	0.233			D6	3.45			D6	1.95
D7	7.56			D7	37.5			D7	1.783			D7	1.47			D7	0.313			D7	2.91			D7	1.82
D8	9.67			D8	59.2			D8	0.801			D8	0.595			D8	0.206			D8	2.39			D8	0.975
D9	5.09			D9	49			D9	0.3637			D9	0.291			D9	0.0727			D9	0.687			D9	0.351
D10	4.73			D10	57.6			D10	0.529			D10	0.373			D10	0.156			D10	1.76			D10	0.745
D11	4.68			D11	19.2			D11	0.4327			D11	0.383			D11	0.0497			D11	0.562			D11	0.454
D12				D12				D12				D12				D12				D12				D12
D13				D13				D13				D13				D13				D13				D13
D14				D14				D14				D14				D14				D14				D14
D15	7.98	9.95		D15	54.9	73.4		D15	0.3856	0.4236		D15	0.311	0.332		D15	0.0746	0.0916		D15	1.05	1.06		D15	0.474	0.282
D16	4.04	4.53		D16	47.5	48.9		D16	4.688	3.553		D16	4.07	3.21		D16	0.618	0.343		D16	5.91	4.56		D16	3.11	2.33
D17	11.6	12.6		D17	24	36		D17	1.247	0.944		D17	1.06	0.786		D17	0.187	0.158		D17	2.04	1.9		D17	1.55	1.22
D18	6.55	6.53		D18	38.4	35.7		D18	1.403	1		D18	1.07	0.816		D18	0.333	0.184		D18	2.53	1.63		D18	1.56	1.05
D19	5.91	6.52		D19	41	39.3		D19	2.396	2.796		D19	1.86	2.13		D19	0.536	0.666		D19	4.8	5.11		D19	2.83	3.1
D20	9.19	9.01		D20	46.4	46.8		D20	1.255	0.837		D20	0.903	0.544		D20	0.352	0.293		D20	3.85	3.04		D20	2.06	1.62
D21	7.01	7.41		D21	40.3	34.9		D21	0.1148	0.133		D21	0.091	0.114		D21	0.0238	0.019		D21	0.423	0.419		D21	0.253	0.272
D22	5.79			D22	38.5			D22	0.768			D22	0.618			D22	0.15			D22	1.88			D22	1.15
D23	7.58	7.87		D23	59.2	56.2		D23	0.2197	0.2292		D23	0.162	0.193		D23	0.0577	0.0362		D23	0.899	0.957		D23	0.367	0.42
D24	5.99			D24	45.9			D24	0.649			D24	0.546			D24	0.103			D24	1.2			D24	0.647
D25	7.3	5.84		D25	45	19.3		D25	0.786	0.781		D25	0.637	0.653		D25	0.149	0.128		D25	2.12	1.25		D25	1.16	1.01
D26	7.2	6.65		D26	24.3	33.2		D26	0.6712	0.911		D26	0.59	0.769		D26	0.0812	0.142		D26	1.12	1.63		D26	0.845	1.09
D27	7.4	7.43		D27	46.8	45.1		D27	0.635	0.852		D27	0.519	0.685		D27	0.116	0.167		D27	1.85	2.17		D27	0.987	1.19
D28	5.5	6.36		D28	43.6	36.9		D28	0.41	0.97		D28	0.341	0.851		D28	0.069	0.119		D28	1.1	1.88		D28	0.622	1.18
CM+FOXP3+	12	24		CM+Th2A	12	24		CM+C3	12	24		CM+C4	12	24		CM+C5	12	24		CM+FOXP3+/Th2A	12	24
D1	49.6835			D1	0.003165			D1	23.4177			D1	24.3671			D1	27.8481			3470	9620.48
D2	54.3269			D2	0.033654			D2	53.3654			D2	4.32692			D2	22.1154			3653	1523.79
D3	60.7004			D3	0.011673			D3	54.8638			D3	11.6731			D3	20.6226			3655	4439.53
D4	28.2353			D4	0.005882			D4	16.4706			D4	46.4706			D4	17.0588			3685	3582.34
D5	34.2541			D5	0			D5	23.2044			D5	31.4917			D5	32.5967			3716	17128.1
D6	32.8467			D6	0.036496			D6	17.5182			D6	26.2774			D6	29.1971			3717	853.294
D7	31.9403			D7	0.020896			D7	17.6119			D7	30.1492			D7	34.6269			3778	1395.13
D8	50.5376			D8	0.003584			D8	51.2545			D8	20.0717			D8	17.2043			3828	9050.42
D9	51.9685			D9	0.03937			D9	46.4567			D9	17.3228			D9	13.3858			3935	1256.23
D10	56.4246			D10	0.011173			D10	38.5475			D10	13.9665			D10	19.5531			3993	4283.44
D11	22.4599			D11	0.032086			D11	8.55615			D11	23.5294			D11	48.1283			4035	658.986
D12				D12				D12				D12				D12				4098
D13				D13				D13				D13				D13				4268
D14	59.5238			D14	0.035714			D14	28.5714			D14	14.2857			D14	13.0952			4306	1578.34
D15	60.3491	80.7692		D15	0.009975	0.005769		D15	55.611	76.7308		D15	10.4738	0.961538		D15	17.7057	1.53846		3472	5039.73	10396.3
D16	75.766	72.3288		D16	0.008357	0.010959		D16	49.0251	57.5343		D16	5.29248	2.73973		D16	9.47075	4.93151		3527	7315.95	5581.55
D17	27.7523	33.9196		D17	0.022936	0.017588		D17	19.0367	27.6382		D17	27.7523	25.6281		D17	41.5138	33.6683		3682	1113.03	1731.76
D18	36.0887	44.2455		D18	0.004032	0.002558		D18	19.3548	36.0614		D18	34.2742	29.6675		D18	26.0081	25.0639		3683	5982.95	9708.64
D19	56.231	72.4138		D19	0.00304	0.00431		D19	51.6717	64.2241		D19	11.5502	11.2069		D19	20.3647	6.89655		3684	11158.4	11475.7
D20	48.9157	57.3298		D20	0.074699	0.099476		D20	34.6988	41.623		D20	11.5663	9.1623		D20	28.1928	13.3508		3779	637.789	564.977
D21				D21				D21				D21				D21				3780
D22	43.6031			D22	0.02611			D22	29.765			D22	25.8486			D22	24.8042			3934	1551.25
D23	61.4754	57.8947		D23	0.012295	0.003509		D23	66.8033	62.1053		D23	7.37705	15.4386		D23	14.3443	8.42105		3991	4300.6	10509.9
D24	69.8337			D24	0			D24	74.8218			D24	5.93824			D24	6.65083			4036	34917.9
D25	43.0612	17.0418		D25	0.004082	0.012862		D25	35.3061	17.6849		D25	24.0816	32.4759		D25	23.4694	43.0868		4095	7080.87	1146.82
D26				D26				D26				D26				D26				4096
D27	63.0728	53.1863		D27	0.010782	0.009804		D27	45.8221	42.6471		D27	20.7547	18.1373		D27	10.7817	22.3039		4099	4934.78	4505.98
D28				D28				D28				D28				D28				4359
CM+IgE	12	24		aLac IgE	12	24		bLac IgE	12	24		Casein IgE	12	24		CM IgG	12	24		CM IgG/IgE	12	24
D1	62.6*			D1	30.1*			D1	23.9*			D1	68.1*			D1	24.4*			D1	0.38977636*
D2	97.2*			D2	50.1*			D2	62.2*			D2	91.1*			D2	26.9*			D2	0.27674897*
D3	170*			D3	79.3*			D3	6.68*			D3	96.6*			D3	17.1*			D3	0.10058824*
D4	19.7*			D4	14.5*			D4	3.1*			D4	9.15*			D4	13.9*			D4	0.70558376*
D5	16.2*			D5	5.66*			D5	4.8*			D5	16.2*			D5	14.3*			D5	0.88271605*
D6	13.7*			D6	7.37*			D6	6.86*			D6	9.39*			D6	28*			D6	2.04379562*
D7	18.3*			D7	1.28*			D7	19.7*			D7	15.2*			D7	8.7*			D7	0.47540984*
D8	20.5*			D8	14*			D8	8*			D8	12.6*			D8	19.6*			D8	0.95609756*
D9	57.1*			D9	2.91*			D9	17.6*			D9	53.2*			D9	11.9*			D9	0.20840631*
D10	23*			D10	4.69*			D10	4*			D10	12.9*			D10	11.1*			D10	0.4826087*
D11	14*			D11	10.8*			D11	5.57*			D11	5.26*			D11	20.9*			D11	1.49285714*
D12				D12				D12				D12				D12				D12
D13				D13				D13				D13				D13				D13
D14	74.9*			D14	86*			D14	20.3*			D14	31.9*			D14	21.7*			D14	0.28971963*
D15	46.7	27.4		D15	0.31	0.38		D15	18.7	12.7		D15	53	25.5		D15	134	29.5		D15	2.86938	1.07664
D16	92.4	60.2		D16	21.3	11.5		D16	38.2	38.3		D16	36.5	22.1		D16	18.9	20.2		D16	0.204545	0.335548
D17	153	57.4		D17	34.8	17.6		D17	26.8	14.9		D17	119	50.2		D17	14.3	10.3		D17	0.0934641	0.179443
D18	59.9	20.3		D18	7.41	5.42		D18	22.6	13.1		D18	39.3	16.9		D18	10.8	8.94		D18	0.180301	0.440394
D19	61.5	14.8		D19	41.5	14.1		D19	10.1	3.24		D19	31.9	8.59		D19	6.99	9.56		D19	0.113659	0.645946
D20	2311	3323		D20	680	917		D20	608	880		D20	1949	2083		D20	20.1	15		D20	0.00869753	0.00451399
D21	186	52.6		D21	21.4	7.45		D21	42.7	15.8		D21	90.6	41		D21	104	20.9		D21	0.55914	0.397338
D22	7.36			D22	1.74			D22	1.03			D22	5.9			D22	140			D22	19.0217
D23	306	61.1		D23	65.1	49.7		D23	24	10.6		D23	242	55.1		D23	24.9	12.8		D23	0.0813726	0.209493
D24	52.1			D24	24.1			D24	15.7			D24	36			D24	96.5			D24	1.85221
D25	9.69	5.97		D25	5.06	2.14		D25	0.19	0.1		D25	7.7	5.32		D25	12.9	16.4		D25	1.33127	2.74707
D26	99.3	84.1		D26	63.7	69.3		D26	36.3	26.4		D26	51.8	59.7		D26	14.6	11.8		D26	0.147029	0.140309
D27	39.9	20.2		D27	5.47	12.6		D27	0.65	0.26		D27	42.6	16.6		D27	9.44	13.5		D27	0.236591	0.668317
D28	86.4	43.9		D28	21.1	20.8		D28	44.1	26.2		D28	55	29.6		D28	17.6	14.8		D28	0.203704	0.33713

[truncated: 2 more sheets: Figure S7, Figure S8]
